# Supplementary material for: sRNA23, a novel small RNA, regulates to the pathogenesis of Streptococcus suis serotype 2
Source: Virulence. 2021 Dec 9;12(1):3045–61. doi: 10.1080/21505594.2021.2008177 (PMC8667912; doi:10.1080/21505594.2021.2008177)
Supplement: Supplemental Material [file KVIR_A_2008177_SM9937.zip]

Archive with 6 entries (5 files):
- supplementary/
- supplementary/Figure_S1.jpg
- supplementary/Figure_S2.jpg
- supplementary/Figure_S3.jpg
- supplementary/Supplementary materials.docx
- supplementary/Table Supplement_clean.docx
